# Supplementary material for: Synthesis and Bioactivity of Phthalimide Analogs as Potential Drugs to Treat Schistosomiasis, a Neglected Disease of Poverty
Source: Pharmaceuticals (Basel). 2020 Feb 3;13(2):25. doi: 10.3390/ph13020025 (PMC7169845; doi:10.3390/ph13020025)
Supplement: Supplementary file 1 [file pharmaceuticals-13-00025-s001.zip]

Archive with 5 entries (4 files):
- Chemistry_Suppl Data.docx
- __MACOSX/
- __MACOSX/._Chemistry_Suppl Data.docx
- Publication Suppl data_Biological Data.xlsx
- __MACOSX/._Publication Suppl data_Biological Data.xlsx
