# Supplementary material for: Synthesis and Bioactivity of Phthalimide Analogs as Potential Drugs to Treat Schistosomiasis, a Neglected Disease of Poverty
Source: Pharmaceuticals (Basel). 2020 Feb 3;13(2):25. doi: 10.3390/ph13020025 (PMC7169845; doi:10.3390/ph13020025)
Supplement: Supplementary file 1 [file pharmaceuticals-13-00025-s001.zip › Publication Suppl data_Biological Data.xlsx]

## Sheet: __JChemStructureSheet
Hash	StructureStringLength	StructureStringFormat	StructureString
5AA29EB8237DB102BEA5B7026F88E95A	1	cxsmiles	JChemExcelUQAAAB+LCAAAAAAABAAdirsJAEEQQtsZw/1mRsKFbv/dnAyKPNRHDZdKk9ZigIoXPKVNZTvd1IfkgekN5YeodNnclzvA9wPrpc4JUQAAAA==
21C4BA416E4893FBBEE34C65C81D42D0	1	cxsmiles	JChemExcelUQAAAB+LCAAAAAAABAAdirkNADAMAtcxZd6Oip7sv02QJXTie9RwqTRpLcZQ0YKntKlsp5sSwgPTG+qI8LJ9X+4A3wenhhKmUQAAAA==
43D4D30F04F59BCE48E0DDF4B7498E1A	1	cxsmiles	JChemExcelSQAAAB+LCAAAAAAABAAdirsJADAUAtd5lvl2VkJKs/82kcAhcnqp5lKp0xpMocKAuzSpbOubOkgumJ4Qctzfh93A+wB7jqQYSQAAAA==
640D6F77230E0E0C81EAEDC1C3BE3DDA	1	cxsmiles	JChemExcelQQAAAB+LCAAAAAAABAAdirENACAMw95pR2gZM3kP/39DhZzBinzFchBsmdKImFV6Qwtb7mT+HIKj7z86K3Uf7ygyoEEAAAA=
9E71A47DFD132B3C44C19C0A9CF0996C	1	cxsmiles	JChemExcelSQAAAB+LCAAAAAAABAAdibkNADAQwtY5ynzXUdGT/bcJimQhy1xquFSatBYjVFjwlDaV7/xSQvbA9Ea81L+HHuB97sXcLUkAAAA=
DE747C526F5CFEC297BE3279C89D43DE	1	cxsmiles	JChemExcelOQAAAB+LCAAAAAAABAAdybENACAMxMB1kpIQyq/cP/tvQ4R0hSVfsRwEJbM1IcZOF7Sw5U5yxvlnnJW6D2xYD2E5AAAA
932C0DE9F142FB1B5E7C8868CFC1263B	1	cxsmiles	JChemExcelWAAAAB+LCAAAAAAABABNizsKwEAQQq8zlvvtrIQt3fvfJiZVUOGheKnmUqnTGgxQ8YC7NKlsK+3Bmx+sA9MTygNRaX/HeDfwPkKiGyFYAAAA
771276E5D02080510DCC1D4CFD7A2168	1	cxsmiles	JChemExcelVQAAAB+LCAAAAAAABAAdirkNACAUQtf5lJ4dFYkl7r+NxPAKrks1l0qd1mAMFQbcpUllW7/J5yAcJCyYnlBaRKX9P2E38D5lFRYKVQAAAA==
E9D77A7F9B84CAB7C3959D4FDE3B90AA	1	cxsmiles	JChemExcelWAAAAB+LCAAAAAAABAAdirkNADAMAtcxZT53VEgpnf23CbK4gu9Ro0KhydKiDWUWakqb8na68efCXDgcFGtDbmGFku37mQN8HzEON6RYAAAA
963BF3D2971A2152BF69E6DC23F7FFA3	1	cxsmiles	JChemExcelWwAAAB+LCAAAAAAABABNi7sJADAQQtc5y3w7KyHlZf9tYlIFFR6KmyoZClWmGg2U3ZBV6pS34Xbh5oOxkMwO+QErNPn43WcB9wG9GgBMWwAAAA==
EAFAC700D6051730625C334B830B0AE0	1	cxsmiles	JChemExcelWAAAAB+LCAAAAAAABABNi7kJADEQA9vxhn4zRQMO1/13c7KjAwl96IiahUJT0mUjjB7ZYAhv0+2Oy5+ZO1I5nCC4st7RWDV0PrX3gpJYAAAA
6462D273B393B22C3F04692F7CA76A28	1	cxsmiles	JChemExcelTAAAAB+LCAAAAAAABAAdirsJADAUAtd5lvl2VkJKs/82kYCI3Hmp5lKp0xrMoJIBd2lSceuTOkgvmJ4QctzhJXy7G3gfKAFVBUwAAAA=
539E778CB2464564FAAEBAF9C17FB336	1	cxsmiles	JChemExcelTAAAAB+LCAAAAAAABAAdibkNADAQwtY5ynzXUdGT/bcJioSQZV9quFSatBYDVLbgKW0q7XxTQv7A9Ea41PGxv/YA7wPGFN6zTAAAAA==
4A80A70B720C630113E72A2A490F7A2C	1	cxsmiles	JChemExcelUwAAAB+LCAAAAAAABAAdi7sNACAQQteR0t91VCSWuP82EhMKeMClupuaoEFrMpaKJjykRaXdn2R1EB0kbJheCKyUuf9JdfA+aK6LLlMAAAA=
575D51E4CE382E0AC4A983EDE6327DE9	1	cxsmiles	JChemExcelPAAAAB+LCAAAAAAABAAdybsJADAQw9B1zmV+pSv1zv7b5AioELxrRopiOiz3mG4pE7ZJnC3UcFoKfT9Dvg9u0XVDPAAAAA==
32F75259DF4FAA9C731A80822216811C	1	cxsmiles	JChemExcelSQAAAB+LCAAAAAAABAAdi7ENACAQAteRUl/tqOj5/beRmFDAAU1NDw1Bi1YxlooKXtKm0p5PogPTG9nc5Jw+vRPsB639Ei9JAAAA
E947CB8292382479B1FD56D423FDFFBE	1	cxsmiles	JChemExcelSgAAAB+LCAAAAAAABAAdi6sNADAUAtfpk/061Hm6/zYlTRBwwBXdjUYxZKZiRTTLA5ZIy/4o2mV5VUYnOa9PTy/dBzzFMIZKAAAA
557FA3B5EEEE793653FC5A9E4008D67E	1	cxsmiles	JChemExcelSQAAAB+LCAAAAAAABAAdi7sNACAUAteR0t/rqOhx/21EEwpyHIfqbmqCBq3JVCqZ8JAWlXU/4sAN0wtxKiinr1YHzwWw8FVtSQAAAA==
4596A18B67B925E85E1E97C73CDED73B	1	cxsmiles	JChemExcelRgAAAB+LCAAAAAAABAA1ijsKADAUwq5Tx/7e5uRu73+bSqGQQRIP1d3UBA1ak5lUmPCQFpW6nwkbphfyqa+qg+cCWVKA0UYAAAA=
7216E01BF11B2C941F3591F92F660838	1	cxsmiles	JChemExcelRwAAAB+LCAAAAAAABAA1irsJADEUw9bJK/PtXKl39t/mzEFAhZF8RXejUQyZqUwRZnnAEqnsX4VdllfldJ46vXQ/ChvP5EcAAAA=
DC7B0E622276C345884B8523D83E0ACB	1	cxsmiles	JChemExcelSwAAAB+LCAAAAAAABAAdirsRACAUwtaR0t/rqOhx/21EjzTkcqjupjcoDFqTeVSY8JAWlWQ/48gN0wtp6kehOnguKfxyU0sAAAA=
2130FF7A6AC2089F022BBB64B4D4E89A	1	cxsmiles	JChemExcelVwAAAB+LCAAAAAAABABNS7kJADEAWieWeTsrIaXZf5szqQ5UfPBQ1UVFjVZnDBV0uEmDyjbTblz+zNwwPZIEXV3vF6wKng8gd9lNVwAAAA==
C49F97F8CE1838777A53F30FC188D83D	1	cxsmiles	JChemExcelUwAAAB+LCAAAAAAABABNizkKADEAAr8Ty5ydlZDS/P83cbcKjOCBh6ouKmq0OmOo0OEmDSrbTLvx6TFzw/SAkrX+T1gVPBeaj3bKUwAAAA==
9F0FBADF4F8FB7E32C98E405DF46BC88	1	cxsmiles	JChemExcelTwAAAB+LCAAAAAAABAAdirkRADAMwtaxy7wdlXpn/23C+VDBIZ4YFQRTxZKLMCtrwhZ2nJ7MyVLtxK90gqvuLe9IvQ8/5yIwTwAAAA==
AEAAFB81587442C103671D662741CF27	1	cxsmiles	JChemExcelTgAAAB+LCAAAAAAABAAdirkNADAMAtcxZd6Oip7sv02QxRWI41HDpdKktZhChQVPaVNxp5dwYHpDOSEpXXZveQf4PiQSok5OAAAA
D762CF673159EE301799FC552DA7F95C	1	cxsmiles	JChemExcelUgAAAB+LCAAAAAAABAAdirsJAEAMQteJ5f3SWdkn+29zEhR8qE2tCoU2S4cGyj6oLV3K25smWnA8FOtCPsIKJYfnkwvsD629eGVSAAAA
A70B5CAC73CD59C824A4670EEC32EDA4	1	cxsmiles	JChemExcelTgAAAB+LCAAAAAAABAAlirkNADEQAttZQr8ZEZJD3H83RndiAjRwqeZSqdMaTKHCgLs0qWwr9uD3C6YnlB+S0v502A28D6/fXKFOAAAA
6D3F71E24692BE9E07C75329812E553F	1	cxsmiles	JChemExcelUQAAAB+LCAAAAAAABAA1izkKwEAUQq8zlrN2Vg9S/rn/bSKBoIi4XNOr0RgupmNMOFUDlkm3kz7i161yLZGpgsb5HuHp8n0B6fWhYFEAAAA=
1596A770FC6B385F65163199E871D5FE	1	cxsmiles	JChemExcelTgAAAB+LCAAAAAAABAAlijkKADEAAr8Ty5ydlZDS/P83MbswoIweqrqoqNHqTKFCh5s0qGwzduP3E6YHchP0Yn06rAqeC1iKxRJOAAAA
2AC1A1421D534FC07ADC143260128737	1	cxsmiles	JChemExcelUQAAAB+LCAAAAAAABAA1izkKwEAUQq8Ty1k7qwcp/9z/NjGBgKi4HNPq4qK7GI4xwVB1mCbdSnqLn5fKNZUl4pX9PYLd5PMAHqA401EAAAA=
627A4ED1CA252BC4CE8749DDF700A409	1	cxsmiles	JChemExcelTQAAAB+LCAAAAAAABAAlijkKADEAAr8Ty5ydlZDS/P83MbswiIweqrqoqNHqTKFCh5s0qGwzduP3E6YHcoNers+GVcFzAbVRw29NAAAA
41D89743327D68751CEEFA8992673999	1	cxsmiles	JChemExcelUAAAAB+LCAAAAAAABAA1izkKADEAAr8Ty5ydlZDS/P83MQsLMojHoaqLihqtzhgq6nCTBpVuJt3QzwnTA1lCj+s7RKuC5wKLvPTzUAAAAA==
4699257769C0DB6754D4D3A886585A76	1	cxsmiles	JChemExcelUQAAAB+LCAAAAAAABAAlirkNADEQAttZQr8ZEdKFuP9uDtmCAM1wqOZSqdMazKDSAXdpUnEr9MPjC6YnlB+S0ubdV+4Gnh9GihOfUQAAAA==
FA7565603402EF5D2B0BA960CD1B36EE	1	cxsmiles	JChemExcelVAAAAB+LCAAAAAAABAA1SzkKADEQ+s5Y5uyshC3N/3+zEgiKiMehmkulTmswhgoH3KVJpVtJP+jpgukJZYqgtHn9/e0Gnh98OWNHVAAAAA==
D2D8CF8318A4963AF3EB9A2AE48DA76B	1	cxsmiles	JChemExcelTAAAAB+LCAAAAAAABAAli7kNACAAAteR0rejIrHE/beRaEIBBxyquqgIarQ6Y6mow00aVNoZuvH5hOmBzFZyfo+uCp4LttHSF0wAAAA=
4D44D831D2FF5BE0187B73CE96E46B2D	1	cxsmiles	JChemExcelTwAAAB+LCAAAAAAABAA1izsKwEAUAq+zlvvtrAZSvr3/bSKBgIjoeE2vRkMMF9OJJpqqActk3Wkf8ftWuZZCnqC5fofT5fsCfzFJEU8AAAA=
C7DCF89D350FA54503DD95986667423B	1	cxsmiles	JChemExcelSQAAAB+LCAAAAAAABAAlirkNACAAAteR0rejIrHE/beRaHIFHByquqgIarQ6E6nQ4SYNKuuM3fh+wvRAbuv1sCp4LiWSaPpJAAAA
05AC6F6C15612A735DB7395A1B7916FC	1	cxsmiles	JChemExcelTAAAAB+LCAAAAAAABAA1ijsKwEAUAq+zlvvtrAZSvr3/bSKBwCCic02vRkMMF9OpJkzVgGXy7qyP+HOrXEsxz6eG0+X7AlFIFatMAAAA
EB9EB5B21C64D4D417951FF44FB01F55	1	cxsmiles	JChemExcelUQAAAB+LCAAAAAAABAAlirsJADEAQteJZb6dlZDS7L9NzB0I6tNDVRcVNVqdCVTU4SYNKtsM3fj5hOmB3CA9W8Ep37gqeC5IHLtYUQAAAA==
50ED7BEAE150273CEA9E24F9924D31E2	1	cxsmiles	JChemExcelTwAAAB+LCAAAAAAABAAlirkNADEQAttZQr8ZEZJD3H83h3xiAjRwqeZSqdMaTKHCgLs0qWwr9uD368D0hHJEUtrPh93A+wFwAD9cTwAAAA==
D445F6A4FFC60A7B1E0C5AA488910A80	1	cxsmiles	JChemExcelTwAAAB+LCAAAAAAABAAlijkKADEAAr8Ty5ydlZDS/P83cTcwoIweqrqoqNHqTKFCh5s0qGwzduP5uWF6ID9IX6zfh1XBcwGGZag1TwAAAA==
EE668B922002688918FBCAF9CA12CC24	1	cxsmiles	JChemExcelTgAAAB+LCAAAAAAABAAlijkKADEAAr8Ty5ydlZDS/P83cTcwiIweqrqoqNHqTKFCh5s0qGwzduP5uWF6ID/oy/XrsCp4Lq/05W5OAAAA
7C61C21E3EC22DA5098A8646511F9B58	1	cxsmiles	JChemExcelUgAAAB+LCAAAAAAABAAlirkNADEQAttZQr8ZEZJD3H83h3yCAM1wqeZSqdMazKDSAXdpUnEr9ODn68D0hHJEUtp8+9ndwPsBhBHdy1IAAAA=
3EEC4FB3B75D4625ABA895A1663AC4A5	1	cxsmiles	JChemExcelTQAAAB+LCAAAAAAABAAlirsNADEUwtZ5lPl2VEgpyf7bHMpJFJbNpZpLpU5rMEBlA+7SpNJW7MHv14HpCSHPHVXCC7uB9wMjCVc5TQAAAA==
6B2D2D0B45BF5C80C41AAFC9F57280D5	1	cxsmiles	JChemExcelSgAAAB+LCAAAAAAABAAlijkOACAAwr4jo+fGROKI//+NRJMOpOVQ1UVFjVZnBhU63KRBpc3Yje/nhukBIc/1VFgVPBeQP71rSgAAAA==
6043A8873E773C5F645858BA5DA41CD0	1	cxsmiles	JChemExcelVAAAAB+LCAAAAAAABAA1izkKwEAMA78TlXt2qgZSev//myiBgNBl65hWFxfdxXCMCYaqwzS5rbS3+HmpXFP5FLyys0j4drvJ5wFyr8uAVAAAAA==
11E5BCB559B1E361B6DB40B79176F2B1	1	cxsmiles	JChemExcelWwAAAB+LCAAAAAAABABNi7kJADEQA9uxQr+ZogGH6/67ubWjAwl96JgahUJz0J3GJLqiwTC5zWy3Ln9mboVjZAJxZeWxoHdfVT4fqv2UslsAAAA=

## Sheet: Publication
Cpd Code	STRUCTURE	SMILES	SOMULE SEVERITY SCORES @ 10 µM				ADULT SEVERITY SCORES @ 10 µM				HepG2 (IC50; µM)	95% Confidence Intervals		SOMULE DESCRIPTORS @ 10 µM				ADULT DESCRIPTORS @ 10 µM
			24	48	72		1 h	5 h	24 h		72 h			24 h	48 h	72 h		1 h	5 h	24 h
6a		O=C1N(C(C2=NC3=C(C=CC=C3)N2CC4=CN(C5=CC=C(F)C=C5)N=N4)CC(C)C)C(C6=CC(C)=CC=C61)=O	0	0	0		2	4	4		>50	n/a						S, on sides	Deg, slight shrunk, teg dam, on sides, S	Teg dam, shrunk, on sides
6b		O=C1N(C(C2=NC3=C(C=CC=C3)N2CC4=CN(C5=CC=C(C)C=C5)N=N4)CC(C)C)C(C6=CC(C)=CC=C61)=O	0	0	0		0	0	0		3.292	2.233 to 4.853									Empty wells for descriptors indicate that no phenotypic changes from control were apparent
6y		O=C1N(C(C2=NC3=C(C=CC=C3)N2CC4=CN(C5=CC=C(F)C=C5)N=N4)C)C(C6=CC=CC=C61)=O	0	0	0		0	0	0		>100	n/a
6c		O=C1N(C(C2=NC3=C(C=CC=C3)N2CC4=CNN=N4)CC(C)C)C(C5=CC(C)=CC=C51)=O	0	0	0		0	0	0		73.7	66.63 to 81.52
6z		O=C1N(C(C2=NC3=C(C=CC=C3)N2CC4=CN(C5=CC=C(C)C=C5)N=N4)C)C(C6=CC=CC=C61)=O	1	0	0		0	0	0		>100	n/a		R
6g’		O=C1N(C(C2=NC3=C(C=CC=C3)N2CC4=CNN=N4)C)C(C5=CC=CC=C51)=O	0	0	0		0	0	0		>100	n/a
6l		O=C1N(C(C2=NC3=C(C=CC=C3)N2CC4=CN(C5=C(F)C(F)=C(F)C(F)=C5F)N=N4)CC(C)C)C(C6=CC=CC=C61)=O	0	4	4		2	2	4		18.2	16.28 to 20.34			Deg	D		S, on sides	Unc, on sides	Deg, teg dam, slight shrunk
6m		O=C1N(C(C2=NC3=C(C=CC=C3)N2CC4=CN(C5=CC=C(C(F)(F)F)C=C5)N=N4)CC(C)C)C(C6=CC=CC=C61)=O	0	0	0		0	0	0		>100	n/a
6e		O=C1N(C(C2=NC3=C(C=CC=C3)N2CC4=CN(C5=CC=C(C(F)(F)F)C=C5)N=N4)CC(C)C)C(C6=CC(C)=CC=C61)=O	0	0	0		0	0	0		>50	n/a
6d		O=C1N(C(C2=NC3=C(C=CC=C3)N2CC4=CN(C5=C(F)C(F)=C(F)C(F)=C5F)N=N4)CC(C)C)C(C6=CC(C)=CC=C61)=O	1	4	4		1	2	4		4.47	3.271 to 6.11		Dark	Deg, R	D		Unc	Unc, on sides	Deg, unc, on sides
6t		O=C1N(C(C2=NC3=C(C=CC=C3)N2CC4=CN(C5=C(F)C(F)=C(F)C(F)=C5F)N=N4)C(CC)C)C(C6=CC=CC=C61)=O	0	0	0		0	2	4		3.604	3.28 to 3.961							Unc, on sides	Unc, teg dam, on sides
6h’		O=C1N(C(C2=NC3=C(C=CC=C3)N2CC4=CN(C5=CC=C(F)C=C5)N=N4)C)C(C6=CC(C)=CC=C61)=O	0	0	0		0	0	0		>100	n/a
6i’		O=C1N(C(C2=NC3=C(C=CC=C3)N2CC4=CN(C5=CC=C(C)C=C5)N=N4)C)C(C6=CC(C)=CC=C61)=O	0	0	0		0	0	1		>50	n/a								unc
6j’		O=C1N(C(C)C2=NC3=C(C=CC=C3)N2CC4=CN(C5=CC=C(C(F)(F)F)C=C5)N=N4)C(C6=CC(C)=CC=C61)=O	0	0	0		0	0	0		>50	n/a
6k’		O=C1N(C(C2=NC3=C(C=CC=C3)N2CC4=CNN=N4)C)C(C5=CC(C)=CC=C51)=O	1	0	0		0	0	0		>100	na		R
6l’		O=C1N(C(C)C2=NC3=C(C=CC=C3)N2CC4=CN(C5=CC=CC=C5)N=N4)C(C6=CC(C)=CC=C61)=O	0	0	0		0	0	0		>100	na
6m’		O=C1N(C(C)C2=NC3=C(C=CC=C3)N2CC4=CN(CC5=CC=CC=C5)N=N4)C(C6=CC(C)=CC=C61)=O	0	0	0		0	0	0		>100	na
6n’		O=C1N(C(C)C2=NC3=C(C=CC=C3)N2CC4=CN(C5=CC=NC=C5)N=N4)C(C6=CC(C)=CC=C61)=O	0	0	0		0	0	0		>50	n/a
6a’		O=C1N(C(C)C2=NC3=C(C=CC=C3)N2CC4=CN(C5=CC=CC=C5)N=N4)C(C6=CC=CC=C61)=O	0	0	0		0	0	0		>50	n/a
6e’		O=C1N(C(C)C2=NC3=C(C=CC=C3)N2CC4=CN(CC5=CC=CC=C5)N=N4)C(C6=CC=CC=C61)=O	0	0	0		0	0	0		>100	na
6u		O=C1N(C(C(C)CC)C2=NC3=C(C=CC=C3)N2CC4=CN(C5=CC=NC=C5)N=N4)C(C6=CC=CC=C61)=O	0	0	0		0	0	0		>100	na
6r’		O=C1N(C(C2=NC3=C(C=CC=C3)N2CC4=CN(C5=C(F)C(F)=C(F)C(F)=C5F)N=N4)C(C)C)C(C6=CC=CC=C61)=O	2	4	4		2	4	4		5.524	5.138 to 5.939		R, S	Deg, R	D		S, on sides	unc, on sides, teg dam	Dying, shrunk, on sides, teg dam
6b’		O=C1N(C(C2=NC3=C(C=CC=C3)N2CC4=CN(C5=C(F)C(F)=C(F)C(F)=C5F)N=N4)C)C(C6=CC=CC=C61)=O	0	0	0		0	0	0		>100	n/a
6f		O=C1N(C(C2=NC3=C(C=CC=C3)N2CC4=CN(CC5=CC=CC=C5)N=N4)CC(C)C)C(C6=CC(C)=CC=C61)=O	1	4	4		2	2	3		13.65	11.84 to 15.73		Dark	Deg, R	D		Unc, on sides	Unc, on sides	mild teg bleb, unc, on sides
6g		O=C1N(C(C2=NC3=C(C=CC=C3)N2CC4=CN(C5=CC=CC=C5)N=N4)CC(C)C)C(C6=CC(C)=CC=C61)=O	0	2	3		0	0	0		69.93	62.82 to 77.84			Dark, R	pD70
6h		O=C1N(C(C2=NC3=C(C=CC=C3)N2CC4=CN(C5=CC=C(OC)C=C5)N=N4)CC(C)C)C(C6=CC(C)=CC=C61)=O	0	2	4		1	1	1		61.02	57.78 to 64.43			Dark, R	Deg		unc	unc	unc
6n		O=C1N(C(C2=NC3=C(C=CC=C3)N2CC4=CN(C5=C(F)C=CC=C5)N=N4)CC(C)C)C(C6=CC=CC=C61)=O	0	2	4		2	2	2		100	93.3 to 107.2			Dark, R	Deg		Unc, on sides	Unc, on sides	Unc, on sides
6o		O=C1N(C(C2=NC3=C(C=CC=C3)N2CC4=CN(C5=C(F)C=C(F)C=C5)N=N4)CC(C)C)C(C6=CC=CC=C61)=O	1	4	4		2	2	2		>100	n/a		Dark	Deg	Deg		Unc, on sides	Unc, on sides	Unc, on sides
6v		O=C1N(C(C2=NC3=C(C=CC=C3)N2CC4=CN(C5=C(F)C=CC=C5)N=N4)C(CC)C)C(C6=CC=CC=C61)=O	0	0	0		0	0	0		>100	n/a
6w		O=C1N(C(C2=NC3=C(C=CC=C3)N2CC4=CN(C5=C(F)C=C(F)C=C5)N=N4)C(CC)C)C(C6=CC=CC=C61)=O	0	0	2		0	2	2		>100	n/a				pD50			Unc, on sides	Unc, on sides
6s’		O=C1N(C(C2=NC3=C(C=CC=C3)N2CC4=CN(C5=C(F)C=CC=C5)N=N4)C(C)C)C(C6=CC=CC=C61)=O	0	0	0		0	0	0		>100	n/a
6t’		O=C1N(C(C2=NC3=C(C=CC=C3)N2CC4=CN(C5=C(F)C=C(F)C=C5)N=N4)C(C)C)C(C6=CC=CC=C61)=O	0	2	2		0	2	2		84.48	79.84 to 89.4			pD50	pD50			Unc, on sides	Unc, on sides
6i		O=C1N(C(C2=NC3=C(C=CC=C3)N2CC4=CN(C5=C(F)C=CC=C5)N=N4)CC(C)C)C(C6=CC(C)=CC=C61)=O	0	4	4		2	2	2		32.18	24.05 to 43.04			Deg, R	Deg		Unc, on sides	Unc, on sides	Unc, on sides
6j		O=C1N(C(C2=NC3=C(C=CC=C3)N2CC4=CN(C5=C(F)C=C(F)C=C5)N=N4)CC(C)C)C(C6=CC(C)=CC=C61)=O	4	4	4		1	1	2		56.92	51.28 to 63.19		deg	Deg, R	D		Unc	unc	Unc, on sides
6o’		O=C1N(C(C)C2=NC3=C(C=CC=C3)N2CC4=CN(C5=C(F)C=CC=C5)N=N4)C(C6=CC(C)=CC=C61)=O	0	0	0		0	0	0		>50	n/a
6p’		O=C1N(C(C)C2=NC3=C(C=CC=C3)N2CC4=CN(C5=C(F)C=C(F)C=C5)N=N4)C(C6=CC(C)=CC=C61)=O	0	0	0		0	1	1		>100	n/a							unc	unc
6c’		O=C1N(C(C)C2=NC3=C(C=CC=C3)N2CC4=CN(C5=C(F)C=CC=C5)N=N4)C(C6=CC=CC=C61)=O	0	0	0		0	0	0		>50	n/a
6d’		O=C1N(C(C)C2=NC3=C(C=CC=C3)N2CC4=CN(C5=C(F)C=C(F)C=C5)N=N4)C(C6=CC=CC=C61)=O	0	0	0		0	0	0		>100	n/a
6q		O=C1N(C(C2=NC3=C(C=CC=C3)N2CC4=CN(C5=C(F)C=CC=C5)N=N4)C(C)CC)C(C6=CC(C)=CC=C61)=O	1	0	0		0	0	0		>100	n/a		O
6p		O=C1N(C(C2=NC3=C(C=CC=C3)N2CC4=CN(C5=C(F)C=CC=C5F)N=N4)CC(C)C)C(C6=CC=CC=C61)=O	0	4	4		1	2	2		>100	n/a			Deg	Deg		Unc	Unc, on sides	Unc, on sides
6x		O=C1N(C(C2=NC3=C(C=CC=C3)N2CC4=CN(C5=C(F)C=CC=C5F)N=N4)C(C)CC)C(C6=CC=CC=C61)=O	0	0	2		0	0	0		>100	n/a				Dark, R
6u’		O=C1N(C(C2=NC3=C(C=CC=C3)N2CC4=CN(C5=C(F)C=CC=C5F)N=N4)C(C)C)C(C6=CC=CC=C61)=O	0	2	2		0	0	0		>100	n/a			pD50	pD50
6k		O=C1N(C(C2=NC3=C(C=CC=C3)N2CC4=CN(C5=C(F)C=CC=C5F)N=N4)CC(C)C)C(C6=CC(C)=CC=C61)=O	1	4	4		2	1	2		>100	n/a		Dark	Deg, R	D		S, on sides	unc	Unc, on sides
6q’		O=C1N(C(C2=NC3=C(C=CC=C3)N2CC4=CN(C5=C(F)C=CC=C5F)N=N4)C)C(C6=CC(C)=CC=C61)=O	0	0	0		0	0	0		>100	n/a
6f’		O=C1N(C(C2=NC3=C(C=CC=C3)N2CC4=CN(C5=C(F)C=CC=C5F)N=N4)C)C(C6=CC=CC=C61)=O	0	0	0		0	0	0		>100	n/a
6r		O=C1N(C(C2=NC3=C(C=CC=C3)N2CC4=CN(C5=C(F)C=C(F)C=C5)N=N4)C(C)CC)C(C6=CC(C)=CC=C61)=O	0	0	0		0	0	1		>100	n/a
6s		O=C1N(C(C2=NC3=C(C=CC=C3)N2CC4=CN(C5=C(F)C(F)=C(F)C(F)=C5F)N=N4)C(CC)C)C(C6=CC(C)=CC=C61)=O	0	0	4		1	2	4		49.43	47.61 to 51.31				Deg, O		Unc	Unc, on sides	Deg, S, unc, on sides
																		nt = not tested
										Somule Descriptior Key				Severity score				Adult Descriptior Key				Severity score
										Dark = dark				1				Dark = dark				1
										S = Slow				1				S = Slow				1
										O = overactive				1				Uncoord= uncoordinated movements				1
										I = Immobile				1				On sides = male worms are not adhering to dish with ventral sucker				1
										R = shape altered from normal (either larger or smaller)				1				Shrunk = worms are not flexing and are smaller than usual				1
										Deg = degenerative changes				4				Teg damage = outer surface (tegument of the worm) is damaged				4
										D = dead				4				Deg = degenerative changes				4
										pD = "partial death:" % of worms in a well that appear to be dead				<25% = 1				D = dead				4
														26-50% = 2
														51-75% = 3
														>75% = 4
